# Supplementary material for: Visualization of intestinal infections with astro- and sapovirus in mink (Neovison vison) kits by in situ hybridization
Source: FEMS Microbes. 2021 Apr 16;2:xtab005. doi: 10.1093/femsmc/xtab005 (PMC10117860; doi:10.1093/femsmc/xtab005)
Supplement: xtab005_Supplemental_File [file xtab005_supplemental_file.zip › S1_Table.xlsx]

## Sheet: Ark1
Kit_ID	Astro_D_VIL	Astro_D_VPE/VIL	Astro_D_loc_crypt	Astro_D_loc_basevilli	Astro_D_loc_midvilli	Astro_D_loc_topvilli	Astro_J_VIL	Astro_J_VPE/VIL	Astro_J_loc_crypt	Astro_J_loc_basevilli	Astro_J_loc_midvilli	Astro_J_loc_topvilli	Astro_C_CRYPT	Astro_C_VPE/CRYPT	Sapo_D_VIL	Sapo_D_VPE/VIL	Sapo_D_loc_crypt	Sapo_D_loc_basevilli	Sapo_D_loc_midvilli	Sapo_D_loc_topvilli	Sapo_J_VIL	Sapo_J_VPE/VIL	Sapo_J_loc_crypt	Sapo_J_loc_basevilli	Sapo_J_loc_midvilli	Sapo_J_loc_topvilli	Sapo_C_CRYPT	Sapo_C_VPE/CRYPT
44810	1	1	0	0	1	1	1	1	0	0	0	1	0	0	3	2	0	1	0	0	3	3	0	1	1	0	0	0
44811	0	0	0	0	0	0	0	0	0	0	0	0	0	0	3	3	0	1	1	1	3	3	0	1	1	1	0	0
44812	3	3	0	0	1	0	3	3	0	0	1	0	0	0	0	0	0	0	0	0	0	0	0	0	0	0	0	0
44813	1	1	0	0	0	1	1	1	0	0	0	1	0	0	3	2	1	1	0	0	3	2	1	1	1	1	0	0
44814	3	3	0	0	1	1	3	3	0	0	1	1	3	1	0	0	0	0	0	0	0	0	0	0	0	0	0	0
44815	1	1	0	0	1	0	3	2	0	0	1	1	0	0	0	0	0	0	0	0	0	0	0	0	0	0	0	0
44816	3	2	0	0	1	1	3	3	0	0	1	1	1	1	0	0	0	0	0	0	0	0	0	0	0	0	0	0
44817	3	2	0	0	1	1	3	2	0	0	0	1	1	1	0	0	0	0	0	0	0	0	0	0	0	0	0	0
44818	3	3	0	0	0	1	3	3	0	0	0	1	0	0	3	3	0	1	0	0	3	2	0	1	0	0	0	0
44819	3	3	0	0	1	1	3	2	0	0	1	1	1	1	3	3	1	1	0	0	3	3	0	1	1	1	0	0
44820	3	3	0	0	1	1	3	3	0	1	1	1	3	1	0	0	0	0	0	0	0	0	0	0	0	0	0	0
44821	3	3	0	0	1	1	3	3	0	0	1	1	3	2	0	0	0	0	0	0	0	0	0	0	0	0	0	0
44822	3	2	0	0	1	1	3	2	0	0	1	1	0	0	0	0	0	0	0	0	0	0	0	0	0	0	0	0
44823	3	2	0	0	1	1	3	3	0	0	1	1	0	0	0	0	0	0	0	0	0	0	0	0	0	0	0	0
44824	3	1	0	0	1	1	3	2	0	0	1	1	0	0	0	0	0	0	0	0	0	0	0	0	0	0	0	0
44825	3	2	0	0	1	0	3	3	0	0	1	1	0	0	0	0	0	0	0	0	0	0	0	0	0	0	0	0
44826	0	0	0	0	0	0	1	1	0	0	1	0	0	0	2	1	0	1	0	0	3	2	1	1	0	0	0	0
44827	2	2	0	1	0	1	3	3	0	0	1	1	3	2	0	0	0	0	0	0	0	0	0	0	0	0	0	0
44828	2	1	0	0	1	1	3	3	0	0	1	1	0	0	0	0	0	0	0	0	0	0	0	0	0	0	0	0
44829	2	1	0	0	1	1	3	3	0	0	1	1	0	0	0	0	0	0	0	0	0	0	0	0	0	0	0	0
44830	3	3	0	0	1	1	3	2	0	0	1	1	0	0	0	0	0	0	0	0	3	2	0	1	0	0	0	0
44831	2	1	0	0	1	1	3	3	0	0	1	1	0	0	3	2	0	1	0	0	3	3	0	1	0	0	0	0
44832	0	0	0	0	0	0	0	0	0	0	0	0	0	0	3	3	0	1	0	0	3	3	0	0	1	0	0	0
44833	3	2	0	0	1	1	3	1	0	0	1	1	0	0	0	0	0	0	0	0	0	0	0	0	0	0	0	0
44834	0	0	0	0	0	0	2	1	0	0	0	1	0	0	0	0	0	0	0	0	0	0	0	0	0	0	0	0
44836	2	1	0	0	1	1	0	0	0	0	0	0	0	0	3	1	1	1	0	0	3	1	0	1	1	1	0	0
44837	3	2	0	0	0	1	1	1	0	0	1	1	0	0	3	3	0	1	1	0	3	3	0	1	1	1	0	0
44838	1	1	0	0	1	1	3	2	0	0	1	1	0	0	0	0	0	0	0	0	3	2	0	1	0	0	0	0
44839	3	2	0	0	1	1	0	0	0	0	0	0	0	0	2	1	0	1	0	0	3	3	0	0	1	1	0	0
44840	2	1	0	0	1	1	3	3	0	1	1	1	1	1	0	0	0	0	0	0	2	1	0	1	0	0	0	0
44841	3	1	0	1	1	1	3	3	0	0	1	1	2	1	3	2	0	1	0	0	3	2	0	0	1	0	1	1
44842	2	1	0	0	1	0	2	1	0	1	1	1	0	0	0	0	0	0	0	0	3	3	0	1	0	0	0	0
44843	0	0	0	0	0	0	0	0	0	0	0	0	0	0	3	2	0	1	0	0	3	3	0	1	0	0	0	0
44844	3	2	0	0	1	1	3	3	0	0	1	1	3	2	0	0	0	0	0	0	0	0	0	0	0	0	0	0
44845	1	1	0	0	1	1	1	1	0	0	1	1	0	0	0	0	0	0	0	0	0	0	0	0	0	0	0	0
44846	2	1	0	0	0	1	2	1	0	0	0	1	0	0	3	1	1	1	0	0	3	2	1	1	1	1	0	0
